# Supplementary material for: Sonobiopsy for enrichment of circulating microRNAs in glioma patients
Source: Neurooncol Adv. 2026 May 22;8(1):vdag136. doi: 10.1093/noajnl/vdag136 (PMC13271035; doi:10.1093/noajnl/vdag136)
Supplement: vdag136_Supplementary_Data [file vdag136_supplementary_data.zip › Supplementary Table 2.xlsx]

## Sheet: Plasma miRNA levels
Supplementary Table 2 Plasma levels of selected 12 miRNAs at each time point for each patient
	Pre-FUS	Post-FUS	Post-FUS	Post-FUS
miR-29c-5p	-5min	+5min	+10min	+30min
P1
P2	7		16.2	4.4
P3	9.1	23.6	31.1	27.9
P4
P5	0.7		0	18.6
P6	9.9	13.1	106.8	51.8
P7
P8
P9
P10
P11	4.1	5.5	8	42.1
	Pre-FUS	Post-FUS	Post-FUS	Post-FUS
miR-95-3p	-5min	+5min	+10min	+30min
P1	0.3		11.7	4.4
P2	0		0	0
P3
P4	7.1		0	27.3
P5	0		13.7	14.8
P6
P7
P8	1.6	4.5	5.8	9.2
P9	8.5	6.6	7.7	16.6
P10	0.8	5.9	0.8	0
P11	1.4	0	8	17.3
	Pre-FUS	Post-FUS	Post-FUS	Post-FUS
miR-125b-1-3p	-5min	+5min	+10min	+30min
P1	0		0	0
P2	5.9		0	0
P3	0.6	0.9	0.3	0.5
P4	5.3		0	20.2
P5	0		12.5	0
P6	0.8	16.2	17.2	10.9
P7	4.5	3.7	7	5
P8	2.4	0	5.8	2.7
P9	0.3	2.1	3.2	1
P10	1.7	5.9	4.2	3.1
P11	8.1	20.8	24	3.2
	Pre-FUS	Post-FUS	Post-FUS	Post-FUS
miR-129-5p	-5min	+5min	+10min	+30min
P1	5.6		0	0
P2	5.7		5	0
P3	1	6.2	2.7	1.6
P4
P5	0		0	0
P6	5.4	12.5	44.8	21.8
P7
P8	6.3	13.6	30.6	10.5
P9	6.1	6.8	4.5	4.3
P10	3.3	17.8	10	15.6
P11	8.8	13.1	88.1	29.1
	Pre-FUS	Post-FUS	Post-FUS	Post-FUS
miR-132-3p	-5min	+5min	+10min	+30min
P1	0		0.3	0.6
P2	7.2		10.9	8.2
P3
P4	3.3		2.2	17
P5	0		14.3	0.1
P6	0.8	0	10.3	5.5
P7	4.5	9.8	1.4	16.1
P8	0.8	0	0	6.1
P9	7.4	11.8	5.1	5.9
P10	0	4	0	0
P11	5.4	15.3	0	2.2
	Pre-FUS	Post-FUS	Post-FUS	Post-FUS
miR-143-5p	-5min	+5min	+10min	+30min
P1
P2	2.7		0	8.9
P3	2.6	2.9	3.8	0.8
P4	0		0	0
P5	0		0	0
P6
P7	4.5	23.3	20.9	0
P8
P9	9.9	10.8	10.1	6.3
P10	0.8	0	25.8	32.8
P11	4.7	43.8	8	29.1
	Pre-FUS	Post-FUS	Post-FUS	Post-FUS
miR-149-5p	-5min	+5min	+10min	+30min
P1	0		0	2.5
P2	2.9		0	5.5
P3	0.3	1.2	0.8	2.6
P4	0		0	0
P5	0		0	0
P6	4.9	6.2	17.2	10.9
P7
P8	1.6	4.5	7.3	1
P9	0.8	2.4	0.8	3.1
P10	2.5	11.9	0.8	6.2
P11	3.4	4.4	32	3.2
	Pre-FUS	Post-FUS	Post-FUS	Post-FUS
miR-195-5p	-5min	+5min	+10min	+30min
P1	0		0	2.1
P2	0		0	0
P3	0	0.3	3.5	1.6
P4	2.5		0.3	0
P5	0		0	14.8
P6	2.5	5.6	0	8.2
P7	9	1.2	1.4	7.4
P8	1.6	18.1	1.5	0
P9	0	5	4.5	7.4
P10	0.8	0	26.6	3.1
P11
miR-218-5p	Pre-FUS	Post-FUS	Post-FUS	Post-FUS
P1	0		0	0
P2	0		5.3	0
P3	3.9	2.1	3.5	4.4
P4	0		7.4	0
P5	0		0	19.2
P6	0.8	1.2	13.8	13.6
P7
P8
P9	1.7	2.4	5.7	0.6
P10	2.5	5.9	2.5	3.1
P11	4.7	3.3	64	7.6
	Pre-FUS	Post-FUS	Post-FUS	Post-FUS
miR-329-3p	-5min	+5min	+10min	+30min
P1	8.6		73.7	107.8
P2
P3	4.9	6.5	12.7	10.7
P4	1.5		7.7	1.1
P5
P6
P7	0	6.1	1.4	16.1
P8	7.9	0	16	11.5
P9
P10	0	0	23.3	0
P11
	Pre-FUS	Post-FUS	Post-FUS	Post-FUS
miR-377-5p	-5min	+5min	+10min	+30min
P1
P2	6.3		1.3	0
P3	2.9	5	3	5.7
P4
P5	0		0	0
P6	3.3	3.1	0	84.5
P7	0	18.4	27.8	9.9
P8	0	1.1	11.6	6.1
P9	1.9	2.6	0.2	1.4
P10	0	0	0	25
P11
	Pre-FUS	Post-FUS	Post-FUS	Post-FUS
miR-1271-5p	-5min	+5min	+10min	+30min
P1	1.8		5.2	29.7
P2
P3	3.6	11.8	12.7	16.7
P4	7.3		6.6	5
P5
P6
P7	0	4.9	5.6	0
P8	0.8	2.3	17.5	9.5
P9	1.4	8.1	5.9	7.2
P10	0.8	0	20.8	0
P11	8.1	7.7	0	2.2
